# Supplementary material for: Molecular Basis of Surfactin-Induced Macrophage Modulation and Its Implications in Medication-Related Osteonecrosis of the Jaw Pathogenesis
Source: Int J Mol Sci. 2026 Jan 23;27(3):1157. doi: 10.3390/ijms27031157 (PMC12897720; doi:10.3390/ijms27031157)
Supplement: Supplementary file 1 [file ijms-27-01157-s001.zip]

Archive with 1 entries (1 files):
- ijms-4075438-supplementary.pdf
